# Supplementary material for: Associations of the Short Physical Performance Battery (SPPB) with Adverse Health Outcomes in Older Adults: A 14-Year Follow-Up from the English Longitudinal Study of Ageing (ELSA)
Source: Int J Environ Res Public Health. 2022 Dec 6;19(23):16319. doi: 10.3390/ijerph192316319 (PMC9739256; doi:10.3390/ijerph192316319)
Supplement: Supplementary file 1 [file ijerph-19-16319-s001.zip]

Archive with 1 entries (1 files):
- ijerph-2055273-supplementary.pdf
